# Supplementary material for: Knowledge of female genital schistosomiasis and urinary schistosomiasis among final-year midwifery students in the Volta Region of Ghana
Source: PLoS One. 2024 May 2;19(5):e0302554. doi: 10.1371/journal.pone.0302554 (PMC11065279; doi:10.1371/journal.pone.0302554)
Supplement: S1 Data — (XLSX) [file pone.0302554.s004.xlsx]

## Sheet: TITLE OF STUDY_  UROGENITAL SCH
Age groups (in years)	School	Ever heard of urinary schistosomiasis?	Where did you hear of FGS	Blood in urine	Diarrhea	Fever	Burning urination	Fatigue	Loss of appetite	Itching	Difficulty in walking	Inguinal hernia	It stops children from growing well	Heart attack	HIV	It may lead to female genital schistosomiasis	Bladder tumor	Liver failure	It stops children from learning well	Drinking contaminated water	Eating unwashed food	Walking barefoot in contaminated soil	Mosquito bite	Contact with contaminated water	Insulting the gods	Antibiotics	Herbs	Praziquantel	It goes on its own	Antivirals	Antifungals	Wearing condom before sexual intercourse	Avoid urinating into water bodies	Avoid swimming or playing in contaminated water	Boil water from contaminated source before using	Avoid defecating into water bodies	Sleeping under insecticide treated mosquito net	Vaccination	Using insecticides	Mass treatment of communities with praziquantel	Ever heard of female genital schistosomiasis	If you answered â€œYesâ€, where did you first hear it? Only one answer can be selected.	Vaginal discharge	Blood discharge	Bleeding after intercourse or spotting	Genital itching or burning sensation	Pelvic pain or pain during or after intercourse	Fibroids	Cervical Cancer
23-27(years)	UHAS	Yes	School/workshops	Yes	I do not know	I do not know	Yes	I do not know	I do not know	Yes	I do not know	I do not know	I do not know	I do not know	I do not know	Yes	Yes	I do not know	Yes	Yes	I do not know	I do not know	I do not know	Yes	I do not know	Yes	I do not know	I do not know	I do not know	I do not know	I do not know	I do not know	I do not know	Yes	I do not know	I do not know	I do not know	I do not know	I do not know	Yes	Yes	School / Workshops	Yes	Yes	I do not know	Yes	I do not know	I do not know	I do not know
18-22(years)	UHAS	Yes	School/workshops	Yes	No	Yes	Yes	Yes	Yes	Yes	No	No	No	No	No	Yes	Yes	Yes	Yes	Yes	Yes	Yes	No	Yes	No	Yes	No	Yes	No	No	No	Yes	Yes	Yes	Yes	Yes	No	Yes	Yes	Yes	No
33 and above(years)	UHAS	Yes	School/workshops	Yes	No	No	Yes	No	No	Yes	No	No	No	No	No	Yes	No	No	I do not know	No	No	Yes	I do not know	Yes	No	Yes	No	Yes	No	No	Yes	Yes	Yes	Yes	I do not know	Yes	No	No	Yes	Yes	Yes	School / Workshops	Yes	Yes	Yes	Yes	Yes	No	I do not know
23-27(years)	UHAS	Yes	Mass media	Yes	No	Yes	Yes	Yes	Yes	Yes	Yes	No	No	Yes	No	Yes	Yes	No	Yes	Yes	Yes	Yes	No	Yes	No	Yes	No	No	No	No	No	No	Yes	Yes	Yes	Yes	No	Yes	No	Yes	No
28-32(years)	UHAS	Yes	School/workshops	Yes	No	Yes	Yes	Yes	No	Yes	No	No	No	No	No	No	Yes	Yes	No	No	No	No	No	Yes	No	Yes	Yes	I do not know	No	I do not know	I do not know	I do not know	Yes	Yes	Yes	Yes	No	No	No	Yes	No
18-22(years)	UHAS	Yes	School/workshops	Yes	No	No	Yes	Yes	Yes	No	No	No	Yes	Yes	No	Yes	No	No	No	No	No	No	Yes	Yes	No	No	No	Yes	No	No	No	No	No	Yes	Yes	Yes	No	Yes	No	No	No
23-27(years)	UHAS	Yes	School/workshops	Yes	No	Yes	Yes	I do not know	No	Yes	No	No	No	No	Yes	Yes	No	No	No	Yes	No	Yes	No	Yes	No	Yes	No	Yes	No	No	No	Yes	Yes	Yes	Yes	Yes	No	No	No	Yes	Yes	School / Workshops	Yes	Yes	Yes	Yes	Yes	No	No
28-32(years)	UHAS	Yes	School/workshops	Yes	No	No	Yes	No	No	No	No	Yes	I do not know	Yes	No	I do not know	Yes	Yes	Yes	No	No	Yes	No	Yes	No	Yes	No	Yes	No	No	Yes	No	Yes	Yes	Yes	Yes	No	No	No	Yes	No
23-27(years)	UHAS	Yes	I do not remember	Yes	No	No	Yes	No	No	Yes	Yes	Yes	Yes	No	Yes	Yes	Yes	No	No	Yes	Yes	Yes	No	Yes	No	Yes	No	No	No	No	No	Yes	Yes	Yes	Yes	Yes	Yes	Yes	Yes	Yes	No
23-27(years)	UHAS	Yes	School/workshops	Yes	Yes	Yes	Yes	Yes	Yes	Yes	Yes	Yes	Yes	No	No	Yes	Yes	Yes	Yes	Yes	Yes	Yes	No	Yes	No	Yes	No	Yes	I do not know	No	Yes	No	Yes	Yes	Yes	Yes	No	No	No	Yes	Yes	Mass media	Yes	Yes	Yes	Yes	Yes	Yes	Yes
23-27(years)	UHAS	Yes	School/workshops	Yes	No	Yes	Yes	I do not know	No	No	No	No	No	No	No	Yes	Yes	No	No	Yes	No	Yes	No	Yes	No	Yes	No	Yes	No	No	No	No	Yes	Yes	Yes	Yes	No	Yes	No	Yes	No
18-22(years)	UHAS	Yes	School/workshops	Yes	No	Yes	Yes	No	No	No	No	Yes	I do not know	I do not know	I do not know	I do not know	I do not know	I do not know	I do not know	Yes	Yes	Yes	No	Yes	No	Yes	No	Yes	No	No	No	No	Yes	Yes	Yes	Yes	No	Yes	Yes	Yes	Yes	Family/friends	Yes	Yes	Yes	Yes	Yes	No	Yes
23-27(years)	UHAS	Yes	School/workshops	Yes	No	I do not know	Yes	No	No	Yes	I do not know	No	I do not know	I do not know	I do not know	I do not know	I do not know	I do not know	I do not know	Yes	No	Yes	No	Yes	No	Yes	I do not know	I do not know	No	Yes	Yes	Yes	Yes	Yes	Yes	Yes	No	I do not know	No	I do not know	Yes	Mass media	Yes	Yes	I do not know	Yes	Yes	I do not know	Yes
23-27(years)	UHAS	Yes	School/workshops	Yes	No	Yes	Yes	No	No	Yes	Yes	Yes	No	No	Yes	Yes	Yes	No	Yes	Yes	Yes	Yes	No	Yes	No	I do not know	I do not know	I do not know	Yes	I do not know	I do not know	No	No	No	No	No	No	No	No	No	No
23-27(years)	UHAS	Yes	Health clinic/hospitals	Yes	No	Yes	Yes	I do not know	I do not know	Yes	I do not know	I do not know	Yes	I do not know	I do not know	Yes	I do not know	I do not know	Yes	Yes	I do not know	I do not know	I do not know	Yes	I do not know	I do not know	I do not know	Yes	I do not know	I do not know	I do not know	Yes	Yes	I do not know	Yes	I do not know	I do not know	Yes	I do not know	I do not know	No
28-32(years)	UHAS	Yes	Health clinic/hospitals	Yes	Yes	Yes	Yes	I do not know	Yes	Yes	Yes	Yes	Yes	Yes	Yes	Yes	No	Yes	Yes	Yes	Yes	Yes	Yes	Yes	Yes	Yes	No	Yes	No	I do not know	I do not know	Yes	Yes	Yes	Yes	Yes	Yes	No	Yes	Yes	No
23-27(years)	UHAS	Yes	School/workshops	Yes	I do not know	I do not know	I do not know	I do not know	I do not know	I do not know	I do not know	I do not know	I do not know	I do not know	I do not know	I do not know	I do not know	I do not know	I do not know	I do not know	I do not know	I do not know	I do not know	I do not know	I do not know	I do not know	I do not know	I do not know	I do not know	I do not know	I do not know	I do not know	I do not know	I do not know	I do not know	I do not know	I do not know	I do not know	I do not know	I do not know	No
18-22(years)	UHAS	Yes	School/workshops	Yes	Yes	Yes	Yes	Yes	Yes	Yes	Yes	Yes	Yes	Yes	I do not know	Yes	I do not know	I do not know	I do not know	Yes	Yes	Yes	I do not know	I do not know	I do not know	Yes	I do not know	I do not know	No	I do not know	I do not know	Yes	Yes	Yes	Yes	Yes	I do not know	I do not know	I do not know	I do not know	Yes	School / Workshops	Yes	Yes	Yes	Yes	Yes	No	Yes
18-22(years)	UHAS	Yes	School/workshops	Yes	I do not know	Yes	Yes	Yes	I do not know	Yes	I do not know	I do not know	Yes	No	No	Yes	Yes	No	Yes	Yes	Yes	No	No	Yes	No	Yes	I do not know	Yes	No	I do not know	I do not know	Yes	Yes	Yes	Yes	Yes	I do not know	Yes	I do not know	Yes	Yes	School / Workshops	Yes	Yes	Yes	Yes	Yes	No	I do not know
18-22(years)	UHAS	Yes	Family/friends	Yes	No	No	Yes	No	Yes	I do not know	No	No	No	No	No	Yes	Yes	No	No	Yes	Yes	No	No	Yes	No	Yes	Yes	Yes	I do not know	I do not know	I do not know	Yes	Yes	Yes	Yes	Yes	Yes	Yes	Yes	Yes	No
23-27(years)	UHAS	Yes	Health clinic/hospitals	Yes	No	No	Yes	No	No	Yes	No	No	Yes	No	No	Yes	Yes	Yes	No	Yes	No	Yes	No	Yes	No	Yes	Yes	Yes	No	No	Yes	Yes	Yes	Yes	Yes	Yes	No	Yes	No	Yes	Yes	Health clinic/hospitals	Yes	Yes	Yes	Yes	Yes	No	Yes
18-22(years)	UHAS	Yes	I do not remember	Yes	I do not know	I do not know	Yes	I do not know	I do not know	Yes	I do not know	I do not know	Yes	I do not know	I do not know	Yes	Yes	I do not know	I do not know	I do not know	I do not know	I do not know	I do not know	I do not know	I do not know	Yes	I do not know	I do not know	I do not know	I do not know	Yes	Yes	Yes	I do not know	Yes	Yes	I do not know	I do not know	I do not know	Yes	Yes	I do not remember	Yes	No	Yes	Yes	Yes	I do not know	Yes
23-27(years)	UHAS	Yes	School/workshops	I do not know	I do not know	I do not know	I do not know	I do not know	I do not know	I do not know	I do not know	I do not know	I do not know	I do not know	I do not know	I do not know	I do not know	I do not know	I do not know	I do not know	I do not know	I do not know	I do not know	I do not know	I do not know	I do not know	I do not know	I do not know	I do not know	I do not know	I do not know	I do not know	I do not know	I do not know	I do not know	I do not know	I do not know	I do not know	I do not know	I do not know	No
23-27(years)	UHAS	No
23-27(years)	UHAS	No																																							No
23-27(years)	UHAS	No
23-27(years)	UHAS	Yes	School/workshops	Yes	No	I do not know	I do not know	I do not know	I do not know	I do not know	I do not know	I do not know	I do not know	I do not know	I do not know	I do not know	I do not know	I do not know	I do not know	I do not know	I do not know	I do not know	I do not know	I do not know	I do not know	I do not know	I do not know	I do not know	I do not know	I do not know	I do not know	I do not know	I do not know	I do not know	I do not know	I do not know	I do not know	I do not know	I do not know	I do not know	No
23-27(years)	UHAS	Yes	I do not remember	Yes	I do not know	Yes	Yes	No	No	Yes	No	Yes	I do not know	I do not know	I do not know	I do not know	I do not know	I do not know	I do not know	Yes	Yes	Yes	Yes	Yes	No	Yes	I do not know	Yes	No	No	No	Yes	Yes	Yes	Yes	Yes	Yes	Yes	Yes	Yes	No
23-27(years)	UHAS	Yes	School/workshops	I do not know	I do not know	I do not know	I do not know	I do not know	I do not know	I do not know	I do not know	I do not know	I do not know	I do not know	I do not know	I do not know	I do not know	I do not know	I do not know	I do not know	I do not know	I do not know	I do not know	Yes	I do not know	I do not know	I do not know	I do not know	I do not know	I do not know	I do not know	I do not know	I do not know	I do not know	I do not know	I do not know	I do not know	I do not know	I do not know	I do not know	No
18-22(years)	UHAS	Yes	School/workshops	Yes	I do not know	I do not know	Yes	I do not know	I do not know	I do not know	I do not know	I do not know	Yes	No	No	I do not know	Yes	No	Yes	Yes	Yes	No	No	I do not know	No	I do not know	I do not know	I do not know	I do not know	I do not know	I do not know	Yes	Yes	Yes	Yes	Yes	No	Yes	No	Yes	No
23-27(years)	UHAS	No																																							No
23-27(years)	UHAS	No																																							No
23-27(years)	UHAS	No																																							No
23-27(years)	UHAS	No																																							No
23-27(years)	UHAS	No																																							No
23-27(years)	UHAS	No																																							No
18-22(years)	UHAS	No																																							No
23-27(years)	UHAS	No																																							No
18-22(years)	UHAS	No																																							No
18-22(years)	UHAS	No																																							No
23-27(years)	UHAS	No																																							No
23-27(years)	UHAS	No																																							No
23-27(years)	UHAS	No																																							No
18-22(years)	UHAS	No																																							No
28-32(years)	UHAS	No																																							No
23-27(years)	UHAS	Yes	School/workshops	Yes	Yes	Yes	Yes	Yes	Yes	Yes	Yes	I do not know	Yes	I do not know	No	I do not know	No	Yes	Yes	Yes	Yes	Yes	No	Yes	No	Yes	I do not know	I do not know	No	No	I do not know	No	Yes	Yes	Yes	Yes	No	I do not know	No	Yes	No
28-32(years)	UHAS	No																																							No
23-27(years)	UHAS	No																																							No
33 and above(years)	UHAS	No																																							No
23-27(years)	Keta-NMTC	Yes	School/workshops	Yes	No	No	Yes	No	No	Yes	No	No	Yes	No	I do not know		Yes	No	Yes	No	No	Yes	No	Yes	No	Yes	Yes	Yes	No	Yes	No	Yes	Yes	Yes	Yes	Yes	No	No	No	Yes	No
23-27(years)	Keta-NMTC	Yes	School/workshops	Yes	No	Yes	Yes	Yes	No	No	No	Yes	No	No	No	Yes	Yes	Yes	No	Yes	Yes	Yes	No	Yes	No	Yes	Yes;No	No	No	No	No	Yes	Yes	Yes	Yes	Yes	No	No	No	No	No
23-27(years)	Keta-NMTC	Yes	Health clinic/hospitals	Yes	Yes	Yes	Yes	Yes	No	Yes	Yes	Yes	No	Yes	No	Yes	Yes	Yes	No	Yes	Yes	No	No	Yes	I do not know	Yes	I do not know	Yes	Yes	Yes	No	Yes	Yes	Yes	Yes	Yes	Yes	Yes	Yes	No	No
23-27(years)	Keta-NMTC	Yes	School/workshops	Yes	No	No	Yes	No	I do not know	Yes	No	No	No	No	No	Yes	Yes	No	No	Yes	No	No	No	Yes	No	Yes	No	No	No	No	Yes	Yes	Yes	Yes	Yes	Yes	No	Yes	No	Yes	Yes	School / Workshops	Yes	No	No	Yes	Yes	No	No
23-27(years)	Keta-NMTC	Yes	School/workshops	Yes	No	Yes	Yes	No	No	No	No	No	Yes	No	No	Yes	I do not know	Yes	No	Yes	No	Yes	No	Yes	No	Yes	No	No	No	No	No	No	Yes	Yes	Yes	Yes	No	No	No	No	Yes	School / Workshops	No	No	Yes	Yes	No	No	No
28-32(years)	Keta-NMTC	Yes	School/workshops	Yes	No	No	Yes	No	No	Yes	No	No	No	No	No	Yes	No	No	Yes	Yes	Yes	Yes	No	Yes	No	Yes	No	Yes	No	Yes	Yes	No	Yes	Yes	Yes	Yes	No	No	No	No	Yes	School / Workshops	No	Yes	No	Yes	Yes	No	No
23-27(years)	Keta-NMTC	No																																							Yes	School / Workshops	Yes	Yes	Yes	Yes	Yes	No	Yes
23-27(years)	Keta-NMTC	No																																							No
23-27(years)	Keta-NMTC	Yes	School/workshops	Yes	No	Yes	Yes	No	No	Yes	No	I do not know	No	No	Yes	Yes	No	No	No	Yes	No	No	No	Yes	No	Yes	No	Yes	No	No	No	No	Yes	Yes	Yes	Yes	No	No	No	Yes	Yes	School / Workshops	Yes	Yes	Yes	Yes	Yes	No	No
18-22(years)	Keta-NMTC	No																																							No
33 and above(years)	Keta-NMTC	Yes	I do not remember	Yes	I do not know	I do not know	I do not know	I do not know	I do not know	I do not know	I do not know	I do not know	I do not know	I do not know	I do not know	I do not know	Yes	I do not know	I do not know	Yes	I do not know	I do not know	I do not know	I do not know	I do not know	I do not know	I do not know	Yes	I do not know	I do not know	I do not know	I do not know	I do not know	I do not know	I do not know	I do not know	I do not know	I do not know	I do not know	I do not know	No
23-27(years)	Keta-NMTC	Yes	I do not remember	Yes	I do not know	I do not know	Yes	I do not know	I do not know	I do not know	I do not know	I do not know	No	No	No	Yes	I do not know	I do not know	I do not know	Yes	Yes	I do not know		Yes	I do not know	I do not know	I do not know	I do not know	I do not know	I do not know	I do not know	No	No	No	No	No	No	No	No	No	No
23-27(years)	Keta-NMTC	No																																							No
18-22(years)	Keta-NMTC	No																																							No
23-27(years)	Keta-NMTC	No																																							No
23-27(years)	Keta-NMTC	Yes	School/workshops	Yes	No	Yes	Yes	No	Yes	Yes	No	No	Yes	Yes	No	Yes	No	Yes	Yes	Yes	Yes	No	No	Yes	No	Yes	No	No	No	No	No	Yes	Yes	Yes	Yes	Yes	Yes	Yes	Yes	No	No
28-32(years)	Keta-NMTC	Yes	School/workshops	Yes	I do not know	I do not know	Yes	I do not know	I do not know	Yes	I do not know	I do not know	I do not know	I do not know	I do not know	Yes	Yes	I do not know	Yes	I do not know	I do not know	Yes	I do not know	I do not know	I do not know	I do not know	I do not know	I do not know	I do not know	Yes	I do not know	Yes	I do not know	I do not know	I do not know	I do not know	I do not know	Yes	I do not know	Yes	No
18-22(years)	Keta-NMTC	Yes	Health clinic/hospitals	Yes	I do not know	Yes	Yes	Yes	Yes	Yes	Yes	I do not know	I do not know	Yes	I do not know	Yes	Yes	Yes	I do not know	I do not know	Yes	Yes	I do not know	Yes	I do not know	Yes	I do not know	Yes	I do not know	I do not know	I do not know	I do not know	Yes	Yes	Yes	Yes	I do not know	I do not know	I do not know	Yes	No
23-27(years)	Keta-NMTC	Yes	School/workshops	Yes	No	Yes	Yes	No	I do not know	Yes	No	No	Yes	No	I do not know	Yes	No	No	I do not know	No	No	No	No	No	No	Yes	Yes	No	No	Yes	Yes	Yes	Yes	Yes	Yes	Yes	No	Yes	Yes	Yes	No
28-32(years)	Keta-NMTC	Yes	Health clinic/hospitals	Yes	No	Yes	Yes	I do not know	Yes	Yes	No	No	I do not know	I do not know	Yes	Yes	I do not know	I do not know	I do not know	Yes	I do not know	I do not know		Yes	I do not know	I do not know	I do not know	Yes	I do not know	I do not know	I do not know	I do not know	Yes	Yes	Yes	Yes	I do not know	I do not know	I do not know	Yes	No
23-27(years)	Keta-NMTC	Yes	School/workshops	Yes	Yes	Yes	Yes	No	I do not know	Yes	No	Yes	Yes	No	No	Yes	Yes	No	No	Yes	No	No	No	Yes	No	Yes	No	Yes	No	No	No	No	Yes	Yes	Yes	Yes	No	No	No	Yes	Yes	Mass media	Yes	Yes	Yes	Yes	Yes	No	Yes
23-27(years)	Keta-NMTC	Yes	School/workshops	Yes	No	I do not know	Yes	No	No	Yes	No	No	No	No	I do not know	Yes	No	No	No	Yes	No	Yes	No	Yes	No	Yes	Yes	No	No	No	No	No	No	Yes	Yes	I do not know	No	No	No	No	Yes	School / Workshops	Yes	Yes	No	Yes	Yes	No	No
23-27(years)	Keta-NMTC	Yes	Mass media	Yes	Yes	Yes	Yes	No	No	Yes	No	No	Yes	No	No	Yes	No	No	No	Yes	No	No	No	Yes	No	Yes	No	No	No	No	Yes	I do not know	I do not know	I do not know	I do not know	I do not know	I do not know	I do not know	I do not know	I do not know	No
23-27(years)	Keta-NMTC	Yes	School/workshops	Yes	No	Yes	Yes	No	No	Yes	No	No	Yes	No	No	Yes	Yes	Yes	No	Yes	Yes	Yes	No	Yes	No	Yes	No	No	No	No	No	No	Yes	Yes	Yes	Yes		No	No	No	No
23-27(years)	Keta-NMTC	Yes	I do not remember	Yes	No	No	Yes	No	No	Yes		Yes	No	Yes		No	Yes	Yes	Yes	Yes	Yes	Yes	No	Yes	No	Yes	Yes	No	Yes	No	No	No	Yes	Yes	Yes	Yes	No	Yes	No	No	No
23-27(years)	Keta-NMTC	Yes	Health clinic/hospitals	Yes	Yes	Yes	Yes	Yes	Yes	Yes	Yes	Yes	No	No	Yes	No	Yes	Yes	Yes	Yes	Yes	Yes	Yes	Yes	Yes	Yes	Yes	Yes	Yes	Yes	Yes	I do not know	I do not know	I do not know	I do not know	I do not know	I do not know	I do not know	I do not know	I do not know	No
23-27(years)	Keta-NMTC	Yes	Mass media	Yes	I do not know	Yes	Yes	I do not know	I do not know	Yes	I do not know	No		I do not know	No	Yes	I do not know	Yes	Yes	Yes	Yes	Yes	No	No	No	Yes	Yes	Yes	No	Yes	Yes	Yes	Yes	Yes	Yes	Yes	Yes	Yes	Yes	Yes	No
28-32(years)	Keta-NMTC	Yes	Health clinic/hospitals	Yes	Yes	Yes	Yes	Yes	No	Yes	No	No	Yes	No	No	Yes	Yes	Yes	No	Yes	Yes	No	No	Yes	No	Yes	No	No	No	Yes	Yes	Yes	Yes	Yes	Yes	I do not know	Yes	I do not know	Yes	Yes	No
23-27(years)	Keta-NMTC	No																																							No
23-27(years)	Keta-NMTC	Yes	School/workshops	Yes	Yes	I do not know	Yes	I do not know	I do not know	Yes	Yes	I do not know	Yes	I do not know	I do not know	I do not know	I do not know	I do not know	I do not know	Yes	I do not know	Yes	I do not know	Yes	I do not know	I do not know	I do not know	I do not know	I do not know	I do not know	I do not know	I do not know	Yes	Yes	Yes	Yes	I do not know	I do not know	I do not know	I do not know	No
23-27(years)	Keta-NMTC	Yes	Family/friends	Yes	No	Yes	Yes	No	No	No	No	I do not know	Yes	No	No	Yes	Yes	Yes	Yes	Yes	I do not know	I do not know	I do not know	I do not know	I do not know	Yes	I do not know	I do not know	I do not know	No	Yes	No	Yes	Yes	Yes	Yes	No	Yes	I do not know	Yes	No
23-27(years)	Keta-NMTC	Yes	School/workshops	Yes	Yes	Yes	Yes	Yes	Yes	Yes	Yes	Yes	Yes	Yes	No	Yes	Yes	Yes	Yes	Yes	Yes	Yes	Yes	Yes	Yes	Yes	I do not know	Yes	I do not know	Yes	I do not know	Yes	Yes	Yes	Yes	Yes	Yes	Yes	Yes	Yes	No
23-27(years)	Keta-NMTC	Yes	School/workshops	Yes	No	Yes	Yes	Yes	Yes	Yes	No	No	Yes	No	No	Yes	Yes	No	No	Yes	Yes	Yes	No	Yes	No	Yes	Yes	Yes	No	Yes	No	No	No	No	No	No	Yes	Yes	Yes	Yes	No
23-27(years)	Keta-NMTC	Yes	School/workshops	Yes	Yes	Yes	Yes	Yes	No	Yes	Yes	Yes	No	Yes	No	Yes	Yes	Yes	No	Yes	Yes	Yes	No	Yes	No	Yes	No	No	No	No	Yes	Yes	Yes	Yes	Yes	Yes	No	No	No	No	No
23-27(years)	Keta-NMTC	Yes	Health clinic/hospitals	Yes	I do not know	Yes	Yes	I do not know	I do not know	I do not know	I do not know	I do not know	I do not know	I do not know	I do not know	I do not know	Yes	I do not know	I do not know	I do not know	I do not know	I do not know	I do not know	Yes	I do not know	I do not know	I do not know	Yes	I do not know	I do not know	I do not know	I do not know	I do not know	I do not know	I do not know	I do not know	I do not know	I do not know	I do not know	I do not know	No
18-22(years)	Keta-NMTC	Yes	School/workshops	Yes	I do not know	Yes	Yes	I do not know	I do not know	Yes		I do not know	No	No	I do not know	Yes	Yes	Yes	I do not know	Yes	No		No	Yes	No	I do not know	I do not know	I do not know	I do not know	I do not know	I do not know	Yes	Yes	Yes	Yes	Yes	No	No	No	No	No
23-27(years)	Keta-NMTC	Yes	School/workshops	Yes	No	Yes	Yes	Yes	Yes	Yes	Yes	Yes	No	No	No	I do not know	Yes	Yes	No	Yes	No	No	No	Yes	No	Yes	No	No	No	No	No	Yes	Yes	Yes	Yes	Yes	No	Yes	No	Yes	No
28-32(years)	Keta-NMTC	Yes	School/workshops	Yes	No	No	Yes	Yes	No	Yes	Yes	No	Yes	Yes	No	Yes	No	No	Yes	Yes	No	No		Yes	No	Yes	I do not know	I do not know	I do not know	I do not know	I do not know	I do not know	Yes	I do not know	Yes	Yes	I do not know	I do not know	I do not know	I do not know	No
33 and above(years)	Keta-NMTC	Yes	I do not remember	Yes	No	Yes	Yes	Yes	No	No	No	No	No	No	No	Yes	No	Yes	No	Yes	No	No	No	Yes	No	Yes	No	No	I do not know	No	I do not know	Yes	Yes	Yes	Yes	Yes	No	No	No	No	No
33 and above(years)	Keta-NMTC	Yes	School/workshops	Yes	Yes	Yes	Yes	No	No	Yes	No	Yes	Yes	No	No	Yes	Yes	Yes	Yes	Yes	No	Yes	No	Yes	No	Yes	No	Yes	No	No	No	Yes		Yes	Yes	Yes	No	Yes	No	Yes	No
33 and above(years)	Keta-NMTC	Yes	Health clinic/hospitals	Yes	I do not know	I do not know	I do not know	I do not know	I do not know	I do not know	I do not know	I do not know	I do not know	I do not know	I do not know	I do not know	Yes	I do not know	I do not know	Yes	I do not know	I do not know	I do not know	I do not know	I do not know	Yes	I do not know	I do not know	I do not know	I do not know	I do not know	Yes	I do not know	I do not know	I do not know	I do not know	I do not know	Yes	I do not know	I do not know	No
23-27(years)	Keta-NMTC	Yes	I do not remember	Yes	I do not know	I do not know	Yes	I do not know	I do not know	Yes	I do not know	No	No	I do not know	No	I do not know	No	No	No	No	No	No	No	No	No	Yes	No	I do not know	No	Yes	I do not know	Yes	Yes	Yes	Yes	Yes	I do not know	Yes	No	No	No
18-22(years)	Keta-NMTC	Yes	Health clinic/hospitals	Yes	Yes	No	No	No	No	Yes	No	No	No	No	No	Yes	Yes	Yes	No	Yes	No	Yes	No	Yes	Yes	Yes	Yes	Yes	No	No	Yes	I do not know	I do not know	I do not know	I do not know	I do not know	I do not know	I do not know	I do not know	I do not know	No
23-27(years)	Keta-NMTC	Yes	I do not remember	Yes	No	Yes	Yes	No	No	Yes	Yes	No	Yes	Yes	Yes	Yes	No	Yes	Yes	Yes	Yes	Yes	No	Yes	No	Yes	No	Yes	No	Yes	Yes	Yes	Yes	Yes		Yes	No	Yes	No	Yes	No
33 and above(years)	Keta-NMTC	Yes	I do not remember	Yes	No	Yes	Yes	Yes	No	Yes	No	No	Yes	No	No	Yes	Yes	No	Yes	Yes	No	No	No	Yes	No	Yes	No	Yes	No	Yes	No	Yes	Yes	Yes	Yes	Yes	No	Yes	No	Yes
33 and above(years)	Keta-NMTC	Yes	School/workshops	Yes	I do not know	Yes	Yes	I do not know	I do not know	I do not know	I do not know	I do not know	I do not know	I do not know	I do not know	I do not know	I do not know	Yes	I do not know	I do not know	I do not know	I do not know	I do not know	Yes	I do not know	Yes	I do not know	I do not know	I do not know	I do not know	I do not know	I do not know	I do not know	I do not know	I do not know	I do not know	I do not know	I do not know	I do not know	I do not know	No
33 and above(years)	Keta-NMTC	Yes	School/workshops	Yes	No	Yes	Yes	Yes	Yes	Yes	No	No	No	No	No	Yes	Yes	Yes	No	Yes	No	No	No	No	No	Yes	No	No	No	I do not know	Yes	Yes	No	Yes	No	Yes	No	Yes	No	Yes	No
33 and above(years)	Keta-NMTC	No																																							No
33 and above(years)	Keta-NMTC	Yes	Health clinic/hospitals	Yes	I do not know	Yes	Yes	Yes	I do not know	Yes	Yes	I do not know	No	No	Yes	Yes	Yes	Yes	Yes	No	No	I do not know	I do not know	I do not know	I do not know	Yes	I do not know	I do not know	I do not know	I do not know	I do not know	Yes	I do not know	I do not know	Yes	I do not know	I do not know	I do not know	I do not know	I do not know	No
33 and above(years)	Keta-NMTC	Yes	School/workshops	Yes	No	No	Yes	Yes	I do not know	I do not know	I do not know	I do not know	I do not know	I do not know	I do not know	I do not know	Yes	I do not know	I do not know	Yes	I do not know	I do not know	I do not know	Yes	I do not know	Yes	I do not know	I do not know	I do not know	I do not know	Yes	I do not know	I do not know	Yes	Yes	I do not know	I do not know	I do not know	I do not know	Yes	No
33 and above(years)	Keta-NMTC	Yes	School/workshops	Yes	No	No	Yes	No	No	Yes	No	No	No	No	No	No	No	No	No	Yes	No	No	No	Yes	No	I do not know	I do not know	I do not know	I do not know	I do not know	I do not know	I do not know	I do not know	I do not know	I do not know	I do not know	I do not know	I do not know	I do not know	I do not know	No
33 and above(years)	Keta-NMTC	Yes	I do not remember	Yes	No	No	Yes	I do not know	I do not know	I do not know	I do not know	I do not know	I do not know	I do not know	I do not know	I do not know	I do not know	I do not know	I do not know	I do not know	I do not know	I do not know	I do not know	Yes	I do not know	I do not know	I do not know	I do not know	I do not know	I do not know	I do not know	No	No	No	No	No	No	No	No	No	No
33 and above(years)	Keta-NMTC	Yes	I do not remember	Yes	No	Yes	Yes	No	No	No	No	I do not know	No	No	No	No	No	No	No	Yes	No	No	No	No	No	Yes	No	No	No	No	No	Yes	Yes	Yes	Yes	Yes	I do not know	Yes	I do not know	I do not know	No
33 and above(years)	Keta-NMTC	No																																							No
33 and above(years)	Keta-NMTC	Yes	School/workshops	Yes	No	Yes	Yes	No	No	No	No	No	I do not know	No	No	No	Yes	No	Yes	Yes	No	No	No	Yes	No	Yes	No	Yes	No		No	I do not know	I do not know	I do not know	I do not know	I do not know	I do not know	I do not know	I do not know	I do not know	No
28-32(years)	Keta-NMTC	No																																							No
33 and above(years)	Keta-NMTC	Yes	School/workshops	Yes	No	Yes	Yes	Yes	No	No	No	No	Yes	No	No	Yes	Yes	Yes	No	Yes	Yes	Yes	No	Yes	No	No	No	Yes	No	No	No	I do not know	I do not know	I do not know	I do not know	I do not know	I do not know	I do not know	I do not know	I do not know	No
33 and above(years)	Keta-NMTC	Yes	I do not remember	Yes	No	Yes	Yes	No	No	Yes	No	Yes	Yes	Yes	No	Yes	No	Yes	No	Yes	Yes	Yes	No	Yes	No	Yes	No	No	No	Yes	Yes	No
33 and above(years)	Keta-NMTC	Yes	Health clinic/hospitals	Yes	No	Yes	Yes	No	Yes	No	No	No	No	No	No	No	Yes	Yes	Yes	Yes	No	Yes	No	Yes	No	Yes	I do not know	Yes	No	No	No	I do not know	I do not know	I do not know	I do not know	I do not know	I do not know	I do not know	I do not know	I do not know	No
28-32(years)	Keta-NMTC	Yes	School/workshops	Yes	No	Yes	Yes	Yes	I do not know	No	No	No	Yes	No	No	Yes	Yes	I do not know	No	Yes	Yes	No	No	Yes	No	Yes	No	Yes	No	No	No	No	Yes	Yes	Yes	Yes	No	Yes	No	Yes	No
33 and above(years)	Keta-NMTC	No																																							No
23-27(years)	Keta-NMTC	Yes	School/workshops	Yes	I do not know	Yes	Yes	Yes	I do not know	Yes	I do not know	I do not know	I do not know	I do not know	I do not know	Yes	Yes	Yes	I do not know	Yes	No	Yes	No	Yes	No	I do not know	I do not know	I do not know	I do not know	I do not know	I do not know	I do not know	Yes	Yes	Yes	Yes	I do not know	I do not know	I do not know	I do not know	Yes	School / Workshops	I do not know	Yes	Yes	Yes	Yes	I do not know	Yes
33 and above(years)	Keta-NMTC	Yes	School/workshops	Yes	I do not know	Yes	Yes	I do not know	Yes	I do not know	I do not know	I do not know	Yes	I do not know	I do not know	I do not know	Yes	Yes	Yes	Yes	Yes	I do not know	I do not know	Yes	I do not know	Yes	I do not know	Yes	I do not know	Yes	I do not know	Yes	Yes	Yes	Yes	Yes	Yes	I do not know	I do not know	Yes	Yes	School / Workshops	Yes	Yes	Yes	Yes	Yes	I do not know	Yes
33 and above(years)	Keta-NMTC	Yes	Health clinic/hospitals	Yes	No	Yes	Yes	Yes	Yes	Yes	Yes	Yes	Yes	No	No	Yes	Yes	Yes	Yes	Yes	Yes	Yes	No	Yes	No	Yes	No	Yes	No	Yes	Yes	Yes	Yes	Yes	Yes	Yes	Yes	Yes	Yes	Yes	Yes	Health clinic/hospitals	Yes	Yes	Yes	Yes	Yes	Yes	Yes
33 and above(years)	Keta-NMTC	Yes	I do not remember	Yes	No	No	Yes	Yes	Yes	Yes	No	Yes	Yes	Yes	No	No	No	No	Yes	Yes	Yes	Yes	No	Yes	No	Yes	No	Yes	No	No	No	Yes	Yes	Yes	Yes	Yes	No	Yes	No	Yes	Yes	Mass media	Yes	Yes	Yes	Yes	Yes	No	Yes
33 and above(years)	Keta-NMTC	Yes	I do not remember	Yes	No	Yes	Yes	I do not know	I do not know	Yes	I do not know	Yes	Yes	Yes	Yes	Yes	Yes	Yes	No	Yes	No	No	No	Yes	No	Yes	No	Yes	I do not know	Yes	Yes	Yes	Yes	Yes	Yes	Yes	Yes	Yes	Yes	Yes	Yes	School / Workshops	Yes	Yes	Yes	Yes	Yes	Yes	Yes
28-32(years)	Keta-NMTC	No																																							No
33 and above(years)	Keta-NMTC	Yes	Mass media	Yes	No	Yes	Yes	Yes	Yes	No	No	No	Yes	No	No	Yes	No	Yes	Yes	Yes	Yes	Yes	No	Yes	No	Yes	No	Yes	No	No	Yes	No	Yes	Yes	Yes	Yes	No	Yes	Yes	Yes	Yes	School / Workshops	No	Yes	No	Yes	No	No	Yes
33 and above(years)	Keta-NMTC	Yes	School/workshops	Yes	No	Yes	Yes	Yes	Yes	Yes	Yes	I do not know	No	No	No	Yes	Yes	Yes	Yes	Yes	Yes	Yes	No	Yes	No	I do not know	I do not know	Yes	I do not know	I do not know	I do not know	I do not know	I do not know	I do not know	I do not know	I do not know	I do not know	I do not know	I do not know	I do not know	No
33 and above(years)	Keta-NMTC	Yes	School/workshops	Yes	No	Yes	Yes	Yes	No	Yes	No	No	Yes	No	No	Yes	No	Yes	Yes	No	No	No	No	Yes	No	Yes	No	No	No	Yes	No	Yes	No	Yes	Yes	No	No	No	No	Yes	Yes	School / Workshops	Yes	Yes	No	Yes	Yes	Yes	Yes
33 and above(years)	Hohoe-NMTC	Yes	I do not remember	No	No	No	No	No	No	No	No	No	No	No	No	No	No	No	No	I do not know	I do not know	I do not know	I do not know	I do not know	I do not know	I do not know	I do not know	I do not know	I do not know	I do not know	I do not know	I do not know	I do not know	I do not know	I do not know	I do not know	I do not know	I do not know	I do not know	I do not know	No
28-32(years)	Hohoe-NMTC	Yes	Health clinic/hospitals	Yes	Yes	Yes	Yes	Yes	No	Yes	No	Yes	No	No	No	Yes	Yes	No	Yes	Yes	Yes	Yes	Yes	Yes	No	Yes	No	Yes	Yes	Yes	Yes	No	Yes	Yes	Yes	Yes	Yes	Yes	Yes	Yes	No
33 and above(years)	Hohoe-NMTC	Yes	I do not remember	No	No	No	No	No	No	No	No	No	No	No	No	No	No	No	No	No	No	No	No	No	No	No	No	No	No	No	No	No	No	No	No	I do not know	I do not know	I do not know	I do not know	I do not know	No
33 and above(years)	Hohoe-NMTC	Yes	School/workshops	Yes	No	No	Yes	No	No	Yes	No	No	No	No	No	Yes	Yes	No	Yes	No	No	No	No	Yes	No	Yes	No	Yes	No	No	No	No	Yes	Yes	Yes	Yes	Yes	No	No	Yes	No
33 and above(years)	Hohoe-NMTC	Yes	School/workshops	Yes	I do not know	I do not know	I do not know	I do not know	I do not know	I do not know	I do not know	I do not know	I do not know	I do not know	I do not know	I do not know	I do not know	I do not know	I do not know	I do not know	I do not know	I do not know	I do not know	I do not know	I do not know	I do not know	I do not know	I do not know	I do not know	I do not know	I do not know	I do not know	I do not know	I do not know	I do not know	I do not know	I do not know	I do not know	I do not know	I do not know	No
33 and above(years)	Hohoe-NMTC	Yes	I do not remember	No	No	No	No	No	No	No	No	No	No	No	No	No	No	No	No	No	No	No	No	No	No	No	No	No	No	No	No	No	No	No	No	No	No	No	No	No	No
23-27(years)	Hohoe-NMTC	Yes	Mass media	I do not know	I do not know	Yes	I do not know	I do not know	I do not know	I do not know	I do not know	I do not know	I do not know	I do not know	I do not know	I do not know	I do not know	I do not know	I do not know	No	I do not know	I do not know	I do not know	I do not know	I do not know	I do not know	I do not know	I do not know	I do not know	I do not know	I do not know	Yes	I do not know	Yes	Yes	I do not know	I do not know	I do not know	I do not know	I do not know	No
23-27(years)	Hohoe-NMTC	Yes		No	No	No	No	No	No	No	No	No	No	No	No	No	No	No	No	No	No	No	No	No	No	Yes	I do not know	I do not know	I do not know	I do not know	I do not know	No	No	No	No	No	No	No	No	No	No
23-27(years)	Hohoe-NMTC	Yes	I do not remember	I do not know	I do not know	I do not know	I do not know	I do not know	I do not know	I do not know	I do not know	I do not know	I do not know	I do not know	I do not know	I do not know	I do not know	I do not know	I do not know	I do not know	I do not know	I do not know	I do not know	I do not know	I do not know	I do not know	I do not know	I do not know	I do not know	I do not know	I do not know	I do not know	I do not know	I do not know	I do not know	I do not know	I do not know	I do not know	I do not know	I do not know	No
23-27(years)	Hohoe-NMTC	Yes	School/workshops	Yes	I do not know	I do not know	Yes	I do not know	I do not know	Yes	Yes	Yes	I do not know	I do not know	I do not know	Yes	I do not know	I do not know	I do not know	I do not know	I do not know	I do not know	I do not know	I do not know	I do not know	Yes	I do not know	I do not know	I do not know	I do not know	I do not know	Yes	I do not know	I do not know	I do not know	I do not know	I do not know	I do not know	I do not know	I do not know	No
18-22(years)	Hohoe-NMTC	Yes	School/workshops	Yes	I do not know	I do not know	Yes	I do not know	I do not know	Yes	Yes	I do not know	I do not know	I do not know	I do not know	Yes	I do not know	I do not know	I do not know	Yes	Yes	I do not know	I do not know	I do not know	I do not know	Yes	I do not know	I do not know	I do not know	I do not know	I do not know	I do not know	I do not know	I do not know	Yes	I do not know	I do not know	Yes	I do not know	I do not know	No
18-22(years)	Hohoe-NMTC	Yes	Health clinic/hospitals	Yes	No	Yes	Yes	Yes	Yes	Yes	Yes	No	Yes	No	No	Yes	Yes	No	Yes	Yes	Yes	No	No	Yes	No	Yes	No	No	No	No	Yes	Yes	Yes	Yes	Yes	Yes	No	Yes	No	Yes	Yes	Health clinic/hospitals	Yes	Yes	Yes	Yes	Yes	No	Yes
33 and above(years)	Hohoe-NMTC	Yes	Health clinic/hospitals	Yes	Yes	Yes	Yes	Yes	Yes	Yes	Yes	Yes	Yes	Yes	Yes	Yes	Yes	Yes	Yes	Yes	Yes	Yes	Yes	Yes	Yes	Yes	Yes	Yes	Yes	Yes	Yes	Yes	Yes	Yes	Yes	Yes	Yes	Yes	Yes	Yes	Yes	Health clinic/hospitals	Yes	Yes	Yes	Yes	Yes	Yes	Yes
33 and above(years)	Hohoe-NMTC	Yes	School/workshops	Yes	No	Yes	Yes	Yes	Yes	Yes	Yes	No	Yes	I do not know	No	Yes	Yes	I do not know	Yes	Yes	No	Yes	No	Yes	I do not know	Yes	Yes	Yes	No	No	No	I do not know	Yes	Yes	Yes	Yes	I do not know	Yes	I do not know	Yes	Yes	School / Workshops	Yes	Yes	Yes	Yes	Yes	No	Yes
33 and above(years)	Hohoe-NMTC	Yes	School/workshops	Yes	I do not know	I do not know	I do not know	I do not know	I do not know	I do not know	I do not know	I do not know	I do not know	I do not know	I do not know	I do not know	I do not know	I do not know	I do not know	Yes	I do not know	I do not know	I do not know	I do not know	I do not know	I do not know	I do not know	Yes	I do not know	I do not know	I do not know	I do not know	I do not know	Yes	Yes	I do not know	I do not know	I do not know	I do not know	Yes	Yes	I do not remember	I do not know	Yes	I do not know	I do not know	I do not know	I do not know	I do not know
23-27(years)	Hohoe-NMTC	No																																							No
23-27(years)	Hohoe-NMTC	No			No																																				No
28-32(years)	Hohoe-NMTC	No																																							No
18-22(years)	Hohoe-NMTC	No																													Yes										No
28-32(years)	Hohoe-NMTC	Yes	Health clinic/hospitals	Yes	No	No	Yes	No	No	Yes	No	No	No	No	No	Yes	No	No	No	Yes	No	No	No	Yes	No	Yes	No	No		No	No	Yes	Yes	Yes	Yes	Yes	No	No	No	No	Yes	Health clinic/hospitals	Yes	Yes	Yes	Yes	Yes	No	No
23-27(years)	Hohoe-NMTC	No																																							No
23-27(years)	Hohoe-NMTC	Yes	School/workshops	I do not know	I do not know	I do not know	I do not know	I do not know	I do not know	I do not know	I do not know	I do not know	I do not know	I do not know	I do not know	I do not know	I do not know	I do not know	I do not know	I do not know	I do not know	I do not know	I do not know	I do not know	I do not know	I do not know	I do not know	I do not know	I do not know	I do not know	I do not know	I do not know	I do not know	I do not know	I do not know	I do not know	I do not know	I do not know	I do not know	I do not know	No
28-32(years)	Hohoe-NMTC	No												Yes																											No								Yes
18-22(years)	Hohoe-NMTC	No																																							No
23-27(years)	Hohoe-NMTC	Yes	I do not remember	Yes	No	Yes	Yes	No	Yes	No	Yes	I do not know	I do not know	I do not know	I do not know	I do not know	I do not know	I do not know	I do not know	I do not know	I do not know	I do not know	I do not know	I do not know	I do not know	I do not know	I do not know	I do not know	I do not know	I do not know	I do not know	I do not know	I do not know	I do not know	I do not know	I do not know	I do not know	I do not know	I do not know	I do not know	No
18-22(years)	Hohoe-NMTC	No																															Yes								No
33 and above(years)	Hohoe-NMTC	No																																							No			Yes
23-27(years)	Hohoe-NMTC	No																																							No
23-27(years)	Hohoe-NMTC	Yes	Health clinic/hospitals	Yes	No	Yes	Yes	Yes	No	Yes	Yes	No	No	No	No	No	Yes	Yes	Yes	Yes	No	No	No	Yes	No	Yes	No	No	No	No	Yes	No	Yes	Yes	Yes	Yes	No	No	No	No	No
23-27(years)	Hohoe-NMTC	No																																							No
18-22(years)	Hohoe-NMTC	No			No																																				No
18-22(years)	Hohoe-NMTC	Yes	Mass media	Yes	No	Yes	Yes	Yes	No	Yes	Yes	No	Yes	No	No	Yes	No	Yes	Yes	Yes	Yes	Yes	No	Yes	No	Yes	No	No	No	No	Yes	Yes	Yes	Yes	Yes	Yes	No	Yes	No	No	No
18-22(years)	Hohoe-NMTC	No												Yes																											No
18-22(years)	Hohoe-NMTC	No																																							No
18-22(years)	Hohoe-NMTC	No																																							No
23-27(years)	Hohoe-NMTC	Yes	School/workshops	Yes	Yes	No	Yes	Yes	Yes	Yes	Yes	Yes	I do not know	I do not know	I do not know	I do not know	I do not know	I do not know	I do not know	I do not know	I do not know	I do not know	I do not know	I do not know	I do not know	I do not know	I do not know	I do not know	I do not know	I do not know	I do not know	Yes	No	Yes	Yes	Yes	No	No	Yes	Yes	Yes	School / Workshops	Yes	Yes	Yes	Yes	Yes	I do not know	I do not know
18-22(years)	Hohoe-NMTC																																								No
23-27(years)	Hohoe-NMTC	No																																							No
23-27(years)	Hohoe-NMTC	No																																							No
33 and above(years)	Hohoe-NMTC	No																																							No
23-27(years)	Hohoe-NMTC	No																																							No
18-22(years)	Hohoe-NMTC	No																																							No
23-27(years)	Hohoe-NMTC	Yes	I do not remember	Yes	I do not know	I do not know	I do not know	I do not know	I do not know	I do not know	I do not know	I do not know	I do not know	I do not know	I do not know	I do not know	Yes	I do not know	I do not know	Yes	I do not know	I do not know	I do not know	Yes	I do not know	Yes	I do not know	I do not know	I do not know	I do not know	I do not know	I do not know	Yes	I do not know	Yes	I do not know	I do not know	I do not know	I do not know	I do not know	Yes	Family/friends	I do not know	Yes	I do not know	Yes	I do not know	I do not know	I do not know
23-27(years)	Hohoe-NMTC	Yes	School/workshops	Yes	I do not know	I do not know	Yes	I do not know	I do not know	Yes	Yes	Yes	I do not know	I do not know	Yes	I do not know	I do not know	I do not know	I do not know	I do not know	I do not know	I do not know	I do not know	I do not know	I do not know	Yes	I do not know	I do not know	I do not know	I do not know	I do not know	Yes	I do not know	I do not know	I do not know	I do not know	I do not know	I do not know	I do not know	I do not know	Yes	School / Workshops	Yes	Yes	Yes	Yes	Yes	I do not know	Yes
23-27(years)	Hohoe-NMTC	Yes	School/workshops	Yes	Yes	Yes	Yes	Yes	Yes	Yes	Yes	Yes	Yes	Yes	No	Yes	Yes	No	No	No	No	No	No	No	No	Yes	No	No	No	Yes	Yes	Yes	Yes	Yes	Yes	Yes	No	Yes	No	Yes	Yes	School / Workshops	Yes	No	No	Yes	Yes	Yes	Yes
23-27(years)	Hohoe-NMTC	Yes	Health clinic/hospitals	Yes	I do not know	Yes	Yes	I do not know	I do not know	Yes	Yes	I do not know	I do not know	I do not know	I do not know	Yes	I do not know	I do not know	I do not know	Yes	I do not know	I do not know	I do not know	Yes	I do not know	I do not know	I do not know	I do not know	I do not know	I do not know	I do not know	Yes	Yes	Yes	Yes	I do not know	I do not know	I do not know	I do not know	I do not know	Yes	Health clinic/hospitals	I do not know	Yes	I do not know	Yes	I do not know		I do not know
23-27(years)	Hohoe-NMTC	No																																							Yes	School / Workshops	No	Yes	Yes	Yes	Yes	Yes	No
23-27(years)	Hohoe-NMTC	Yes	Health clinic/hospitals	Yes	No	No	No	Yes	Yes	Yes	Yes	No	No	No	No	Yes	I do not know	No	No	No	No	No	No	No	No	Yes	No	No	No	No	No	Yes	No	Yes	Yes	No	No	No	No	No	Yes	Mass media	Yes	Yes	Yes	Yes	Yes	No	Yes
23-27(years)	Hohoe-NMTC	Yes	Health clinic/hospitals	Yes	No	No	Yes	No	Yes	Yes	No	No	No	Yes	No	Yes	Yes	Yes	No	No	No	No	No	No	No	Yes	No	No	Yes	No	Yes	Yes	Yes	Yes	Yes	Yes	Yes	No	No	No	Yes	Health clinic/hospitals	Yes	Yes	Yes	Yes	Yes	No	Yes
23-27(years)	Hohoe-NMTC	Yes	School/workshops	Yes	I do not know	Yes	Yes	I do not know	I do not know	Yes	I do not know	I do not know	No	No	No	Yes	I do not know	I do not know	No	Yes	Yes	Yes	I do not know	Yes	No	Yes	No	No	No	No	No	No	No	Yes	Yes	Yes	No	No	No	No	Yes	School / Workshops	Yes	Yes	No	Yes	Yes	No	Yes
23-27(years)	Keta-NMTC	No																																							No
28-32(years)	Keta-NMTC	No																																							No
28-32(years)	Keta-NMTC	No																																							No
23-27(years)	Hohoe-NMTC	No																																							No
28-32(years)	Hohoe-NMTC	No																																							No
28-32(years)	Hohoe-NMTC	No																																							No
18-22(years)	Hohoe-NMTC	No																																							No
28-32(years)	Hohoe-NMTC	No																																							No
33 and above(years)	Hohoe-NMTC	No																								No															No
28-32(years)	Hohoe-NMTC	No																																							No
28-32(years)	Hohoe-NMTC	No																																							No
23-27(years)	Hohoe-NMTC	No																																							No
28-32(years)	Hohoe-NMTC	No																																							No
23-27(years)	Hohoe-NMTC	Yes	School/workshops	Yes	No	Yes	Yes	No	No	No	No	No	Yes	No	No	Yes	Yes	No	No	Yes	No	No	No	Yes	No	Yes	No	Yes	No	Yes	No	Yes	Yes	Yes	Yes	Yes	No	Yes	No	Yes	No
28-32(years)	Hohoe-NMTC	Yes	Health clinic/hospitals	Yes	No	No	Yes	No	No	Yes	Yes	No	Yes	Yes	Yes	Yes	Yes	Yes	Yes	Yes	Yes	Yes	Yes	Yes	No	Yes	No	No	No	No	No	Yes	Yes	Yes	Yes	Yes	No	Yes	No	Yes	Yes	School / Workshops	Yes	Yes	No	No	I do not know	I do not know	I do not know
28-32(years)	Hohoe-NMTC	Yes	I do not remember	Yes	No	I do not know	No	I do not know	I do not know	I do not know	I do not know	I do not know	No	No	I do not know	Yes	I do not know	I do not know	I do not know	Yes	I do not know	I do not know	I do not know	Yes	No	Yes	No	Yes	I do not know	I do not know	I do not know	Yes	Yes	Yes	Yes	Yes	No	Yes	No	Yes	No
28-32(years)	Hohoe-NMTC	Yes	School/workshops	Yes	No	Yes	Yes	Yes	Yes	Yes	Yes	Yes	No	No	No	No	No	Yes	Yes	Yes	Yes	Yes	No	Yes	No	Yes	I do not know	No	I do not know	I do not know	Yes	Yes	Yes	Yes	Yes	Yes	Yes	Yes	Yes	Yes	No
23-27(years)	Hohoe-NMTC	Yes	Health clinic/hospitals	Yes	No	No	Yes	No	Yes	Yes	Yes	No	No	No	No	Yes	I do not know	No	No	No	No	No	No	No	No	Yes	No	No	No	No	No	Yes	No	Yes	Yes	No	No	No	No	No	Yes	Mass media	Yes	Yes	Yes	Yes	Yes	No	Yes
18-22(years)	Hohoe-NMTC	Yes	School/workshops	Yes	I do not know	I do not know	Yes	I do not know	I do not know	Yes	Yes	No	Yes	Yes	Yes	Yes	Yes	Yes	Yes	I do not know	Yes	Yes	I do not know	Yes	No	Yes	No	Yes	No	Yes	Yes	Yes	Yes	Yes	Yes	Yes	Yes	Yes	Yes	Yes	Yes	School / Workshops	No	No	I do not know	Yes	No	I do not know	I do not know
23-27(years)	Hohoe-NMTC	No																		No																					Yes	School / Workshops	No	Yes	Yes	Yes	Yes	Yes	No
28-32(years)	Hohoe-NMTC	Yes	School/workshops	Yes	No	Yes	Yes	Yes	No	Yes	No	No	Yes	No	No	Yes	No	No	No	Yes	Yes	Yes	No	Yes	No	Yes	No	No	No	No	No	Yes	Yes	Yes	Yes	Yes	No	Yes	No	Yes	No
23-27(years)	Hohoe-NMTC	Yes	School/workshops	Yes	No	Yes	Yes	I do not know	I do not know	Yes	I do not know	I do not know	I do not know	No	No	Yes	No	Yes	No	Yes	Yes	Yes	I do not know	Yes	No	Yes	No	No	No	No	No	No	No	Yes	Yes	Yes	No	No	No	No	Yes	School / Workshops	Yes	Yes	No	Yes	Yes	No	Yes
23-27(years)	Hohoe-NMTC	Yes	Health clinic/hospitals	Yes	No	No	Yes	No	No	Yes	No	No	No	Yes	No	Yes	I do not know	Yes	No	No	No	No	No	No	No	Yes	No	No	No	No	Yes	Yes	Yes	Yes	Yes	No	No	No	No	No	Yes	Health clinic/hospitals	Yes	Yes	Yes	Yes	Yes	No	Yes
23-27(years)	Hohoe-NMTC	No																																							No
[truncated: 31 more columns]
